# Supplementary material for: Staphylococcus aureus from Subclinical Cases of Mastitis in Dairy Cattle in Poland, What Are They Hiding? Antibiotic Resistance and Virulence Profile
Source: Pathogens. 2022 Nov 23;11(12):1404. doi: 10.3390/pathogens11121404 (PMC9781172; doi:10.3390/pathogens11121404)
Supplement: Supplementary file 1 [file pathogens-11-01404-s001.zip]

Archive with 1 entries (1 files):
- pathogens-2019369-supplementary-done.pdf
